# Supplementary material for: Precise Characterization of the Penumbra Revealed by MRI: A Modified Photothrombotic Stroke Model Study
Source: PLoS One. 2016 Apr 19;11(4):e0153756. doi: 10.1371/journal.pone.0153756 (PMC4836676; doi:10.1371/journal.pone.0153756)
Supplement: S1 Dataset — (XLSX) [file pone.0153756.s002.xlsx]

## Sheet: Sheet1
	1h
ADC	DWI
0.407846	0.246993
0.337539	0.398679
0.325486	0.202245
0.381769	0.374962
0.366906	0.322502
0.417231	0.261982
0.370106	0.302109
	3h
ADC	DWI	T2
0.352208	0.24666	0.266494
0.406475	0.40763	0.192164
0.431823	0.271718	0.361869
0.351151	0.248387	0.267433
0.385756	0.394492	0.320519
0.400908	0.352158	0.414424
0.290479	0.285328	0.199132
	6h
ADC	DWI	T2
0.383669	0.326549	0.358851
0.559468	0.445953	0.325814
0.336527	0.382416	0.336864
0.328756	0.298742	0.298775
0.394814	0.30167	0.329376
0.384197	0.429602	0.299301
0.427139	0.304484	0.378451
	12h
ADC	DWI	T2
0.31247	0.438642	0.324871
0.532259	0.39037	0.411238
0.408267	0.371984	0.344371
0.406548	0.357779	0.370827
0.450143	0.429558	0.439396
0.349336	0.341224	0.407457
0.416551	0.391242	0.38107
	24h
ADC	DWI	T2
0.426854	0.484657	0.476075
0.399061	0.300728	0.309534
0.429294	0.447903	0.429508
0.361289	0.286682	0.283354
0.478204	0.410101	0.350659
0.427255	0.367424	0.402673
0.376426	0.341219	0.309895
