# Supplementary material for: Precise Characterization of the Penumbra Revealed by MRI: A Modified Photothrombotic Stroke Model Study
Source: PLoS One. 2016 Apr 19;11(4):e0153756. doi: 10.1371/journal.pone.0153756 (PMC4836676; doi:10.1371/journal.pone.0153756)
Supplement: S2 Dataset — (XLSX) [file pone.0153756.s003.xlsx]

## Sheet: Sheet1
T2	TTC
0.476075	0.284871
0.309534	0.311238
0.429508	0.354371
0.283354	0.417627
0.350659	0.309393
0.402673	0.354437
0.309895	0.40107
