# Supplementary material for: Precise Characterization of the Penumbra Revealed by MRI: A Modified Photothrombotic Stroke Model Study
Source: PLoS One. 2016 Apr 19;11(4):e0153756. doi: 10.1371/journal.pone.0153756 (PMC4836676; doi:10.1371/journal.pone.0153756)
Supplement: S3 Dataset — (XLSX) [file pone.0153756.s004.xlsx]

## Sheet: Sheet1
	ADC	PWI
1	0.404179	0.491396
2	0.337539	0.475701
3	0.325486	0.470311
